# Supplementary material for: Mitochondrial polymorphism m.3017C>T of SHLP6 relates to heterothermy
Source: Front Physiol. 2023 Aug 21;14:1207620. doi: 10.3389/fphys.2023.1207620 (PMC10478271; doi:10.3389/fphys.2023.1207620)
Supplement: Supplementary file 1 [file Table2.xlsx]

## Sheet: Table S2
Supplementary Table S2 | Prediction of SHLP6 peptide sequences across the animal kingdom
Taxonomic category	Species	SHLP6 sequence
Mammalia	Homo sapiens	MLDQDIPMVQ PLLKVRLFND *
	Macacca mulatta	......L... Q.SR...... *
	Mus musculus	.........*
Aves	Cygnus olor	......L.. ...R...... *
	Phylloscopus fuscatus	......LV.. ...R...... *
Pisces	Danio rerio	......L... ...R...... *
	Nothobranchius furzeri	......L... Q..R...... *
Reptilia	Boa constrictor	.....TQ..*
	Crocodylus acutus	......L..*
Amphibia	Triturus cristatus	.....TQ... .......... *
	Xenopus laevis	....G..V.. .......... *
Arachnida	Araneus diadematus	.......... .......... *
	Hahnia ngai	.......... .......... *
	Plexippus petersi	......L... ...R...... *
	Tawhai arborea	.......... .......... *
Dot: identical amino acid
*: translation termination

## Sheet: Table S3
Supplementary Table S3 | Distribution of SHLP6 size variants across heterothermic rodents
Family of Rodentia	Species with heterothermic phenotype of hibernation	SHLP6		Species with heterothermic phenotype of daily torpor	Family of Rodentia	SHLP6
		Length (amino acids)	Sequence			Length (amino acids)	Sequence
Dipodidae	Allactaga euphratica	unknown		Acomys russatus	Muridae	20	MLDQDILMVQ KLLMVRLFND
Dipodidae	Allactaga williamsi	20	MLDQDIPMVQ KLLKVRLFND	Aethomys/Michaelamys namaquensis	Muridae	20	MLDQDIPMVQ KLLMVRLFND
Cricetidae	Cricetus cricetus	9	MLDQDIPMV	Apodemus peninsulae	Muridae	20	MLDQDIPMVQ KLLMVRLFND
Sciuridae	Cynomys leucurus	9	MLDQDIQMV	Baiomys taylori	Cricetidae	unknown
Sciuridae	Cynomys ludovicianus	9	MLDQDIQMV	Calomys musculinus	Cricetidae	unknown
Sciuridae	Cynomys parvidens	unknown		Calomys venustus	Cricetidae	unknown
Gliridae	Dryomys laniger	unknown		Fukomys damarensis	Bathyergidae	20	MLDQDIPMVQ SLLKVRLFND
Gliridae	Eliomys quercinus	20	MLDQDILMVQ QLLRVRLFND	Gerbillus henleyi	Muridae	unknown
Sciuridae	(Eu)tamias sibiricus	9	MLDQDIQMV	Mus musculus	Muridae	9	MLDQDIPMV
Gliridae	Glirulus japonicus	unknown		Perognathus /Chaetodipus californicus	Heteromyidae	20	MLDQDILMVQ QLLRVRLFND
Gliridae	Glis glis	9	MLDQDIPMV	Perognathus fasciatus	Heteromyidae	unknown
Gliridae	Graphiurus murinus	9	MLDQDILMV	Peromyscus boylii	Cricetidae	9	MLDQDIPMV
Gliridae	Graphiurus ocularis	unknown		Peromyscus crinitus	Cricetidae	9	MLDQDIPMV
Sciuridae	Ictidomys tridecemlineatus	9	MLDQDIQMV	Peromyscus eremicus	Cricetidae	9	MLDQDIPMV
Dipodidae	Jaculus orientalis	unknown		Peromyscus gossypinus	Cricetidae	unknown
Sciuridae	Marmota broweri	unknown		Peromyscus leucopus	Cricetidae	9	MLDQDIPMV
Sciuridae	Marmota flaviventris	9	MLDQDIQMV	Peromyscus maniculatus	Cricetidae	9	MLDQDIPMV
Sciuridae	Marmota marmota	9	MLDQDIQMV	Petromyscus collinus	Cricetidae	unknown
Sciuridae	Marmota monax	9	MLDQDIQMV	Phodopus robrovskii	Cricetidae	9	MLDQDIPMV
Cricetidae	Mesocricetus auratus	9	MLDQDIPMV	Phodopus sungorus	Cricetidae	9	MLDQDIPMV
Cricetidae	Mesocricetus brandti	unknown		Phyllotis darwini	Cricetidae	unknown
Heteromyidae	Microdipodops pallidus	20	MLDQDIPMVQ QLLKVRLFND	Reithrodontomys megalotis	Cricetidae	unknown
Gliridae	Muscardinus avellanarius	20	MLDQDILMVQ PLLKVRLFND	Saccostomus campestris	Nesomyidae	unknown
Heteromyidae	Perognathus longimembris	20	MLDQDIPMVQ QLLKVRLFND	Steatomys pratensis	Nesomyidae	unknown
Heteromyidae	Perognathus parvus	20	MLDQDIQMVQ QLLKVRLFND
Dipodidae/Sminthidae	Sicista betulina	20	MLDQGIPMVQ KLLMVRLFND
Sciuridae	Spermophilus armatus	unknown
Sciuridae	(Oto)spermophilus beecheyi	9	MLDQDIQMV
Sciuridae	Spermophilus beldingi	unknown
Sciuridae	Spermophilus citellus	9	MLDQDIQMV
Sciuridae	Spermophilus columbianus	unknown
Sciuridae	Spermophilus dauricus	9	MLDQDIQMV
Sciuridae	Spermophilus elegans	unknown
Sciuridae	(Callo)spermophilus lateralis	9
Sciuridae	Spermophilus mexicanus	unknown
Sciuridae	Spermophilus/Urocitellus parryii	9	MLDQDIQMV
Sciuridae	Spermophilus /Urocitellus richardsonii	9	MLDQDIQMV
Sciuridae	Spermophilus saturatus	unknown
Sciuridae	Spermophilus tereticaudus	unknown
Sciuridae	Spermophilus variegatus	9	MLDQDIQMV
Sciuridae	Spermophilus xanthoprymnus	unknown
Sciuridae	Tamias amoenus	9	MLDQDIQMV
Sciuridae	Tamias striatus	9	MLDQDIQMV
Sciuridae	Tamias townsendi	unknown
Dipodidae/Zapodidae	Zapus hudsonius	20	MLDQDILMVQ KLLRVRLFND
Dipodidae/Zapodidae	Zapus princeps	20	MLDQDILMVQ KLLRVRLFND

## Sheet: Table S4
Supplementary Table S4 | Secondary structures and PTMs predicted for SHLP6 of heterothermic or homeothermic rodent species
Accession number	Position of sORF	SHLP6 sequence	Structure	PTM sites			Cases of
				R-Methylation	K-Methylation/ SUMO	SIM	heterotherms	homeotherms
DQ179751.1	485-547	MLDQDFPMVQKLLMVRLFND	helix	0	1	1		1
NC050263.1	2,424-2,486	MLDQDFPMVQPLLKVRLFND	helix	1	1	1		2
MH182628.1	2,395-2,457	MLDQDFQMVQPLLKVRLFND	helix	1	1	1		2
KU892754.1	2,398-2,460	MLDQDFQMVQQLLKVRLFND	helix	1	1	1		1
KP708708.1	2,449-2,511	MLDQDFQMV	no helix	0	0	0		1
DQ334842.1	976-1,038	MLDQDILAV	no helix	0	0	1		1
NC058275.1	2,588-2,650	MLDQDILLVQPLIRVRLFND	helix	0	0	3		1
NC039104.1	2,408-2,470	MLDQDILLVQQLARVRLFND	helix	2	0	2		1
KM434232.1	2,406-2,468	MLDQDILLVQQLTKVRLFND	helix	0	1	2		1
MG193909.1	2,516-2,578	MLDQDILLVQQLTRVRLFND	helix	0	0	1		1
JQ627264.1	475-537	MLDQDILMVQKLLKVRLFND	helix	0	2	2		3
JN571150.1	2,402-2,464	MLDQDILMVQKLLMVRLFND	helix	0	1	2	1	6
NC069016.1	2,449-2,511	MLDQDILMVQKLLRARLFND	helix	1	1	1		1
EF156822.1	484-546	MLDQDILMVQKLLRVRLFND	helix	1	1	2	2	7
EF156832.1	483-545	MLDQDILMVQKLLTVRLFND	helix	0	1	2		1
KR911800.1	2,487-2,549	MLDQDILMVQPLLKVRLFND	helix	0	1	2	1	3
KP708709.1	2,437-2,499	MLDQDILMVQPLLMVRLFND	helix	0	0	2		1
KY117539.1	2,486-2,548	MLDQDILMVQPLLRVRLFND	helix	2	0	2		2
EF156816.1	498-560	MLDQDILMVQQLLKVRLFND	helix	0	1	2		2
J312693.1	2,423-2,485	MLDQDILMVQQLLMVRLFND	helix	0	0	2		1
NC046949.1	2,397-2,459	MLDQDILMVQQLLRVRLFND	helix	1	0	2	2	10
MZ030794.1	2,660-2,722	MLDQDILMV	no helix	0	0	1	1	5
NC061914.1	2,629-2,691	MLDQDILVVQKLLRVRLFND	helix	0	1	3		1
NC050013.1	2,436-2,498	MLDQDILVV	no helix	0	0	2		1
NC053797.1	2,411-2,473	MLDQDIPMAQKLLKARLFND	helix	1	2	0		1
EU305668.1	2,417-2,479	MLDQDIPMAQKLLMVRLFND	helix	0	1	1		4
KF769456.1	2,414-2,476	MLDQDIPMVQKLLKVRLFND	helix	0	2	1	2	18
MN807612.1	2,417-2,479	MLDQDIPMVQKLLMVRLFND	helix	0	1	1	1	162
DQ179710.1	484-546	MLDQDIPMVQKLLRVRLFND	helix	1	1	1		1
NC049121.1	2,409-2,471	MLDQDIPMVQKLLTVRLFND	helix	0	1	1		2
KY321562.1	2,433-2,495	MLDQDIPMVQPLLKVRLFND	helix max half	1	1	1		3
NC045904.1	2,407-2,469	MLDQDIPMVQPLLMVRLFND	helix max half	0	0	1		12
OM327645.1	1,332-1,394	MLDQDIPMVQPLSKVRLFND	helix max half	1	1	0		1
EF156799.1	486-548	MLDQDIPMVQQLLKVRLFND	helix	0	1	1	2	25
MT381922.1	2,409-2,471	MLDQDIPMVQQLLMVRLFND	helix	0	0	1		46
NC057558.1	2,409-2,471	MLDQDIPMVQQLLTVRLFND	helix	0	0	1		1
KT321364.1	2,432-2,494	MLDQDIPMVQSLLKVRLFND	helix	0	1	1	1
KP231506.1	2,420-2,482	MLDQDIPMV	no helix	0	0	0	11	50
K397283.1	1,693-1,755	MLDQDIPTVQQLLKVRLFND	helix max half	0	1	1		1
MZ364467.1	476-538	MLDQDIPVVQKLLKVRLFND	helix	0	2	2		2
MN845681.1	2,405-2,467	MLDQDIPVVQKLLMVRLFND	helix	0	1	2		1
AF422880.1	486-548	MLDQDIPVVQPLLMVRLFND	helix max half	0	0	2		1
MZ159975.1	2,427-2,489	MLDQDIPVVQQLLMVRLFND	helix max half	0	0	2		1
MN122844.1	2,438-2,500	MLDQDIQAVQPLLMVRLFND	helix	0	0	1		1
AY227498.1	480-542	MLDQDIQAV	no helix	0	0	0		4
KP708710.1	2,435-2,497	MLDQDIQKVQPPLMVHLFKD	no helix	0	2	0		1
NC065085.1	2,416-2,478	MLDQDIQMVQKLLMVRLFND	helix	0	1	1		1
AY227451.1	474-536	MLDQDIQMVQPLLKVRLFND	helix	0	1	1		9
MT231329.1	2,582-2,644	MLDQDIQMVQPLLMVRLFND	helix	0	0	1		17
J312692.1	2,399-2,461	MLDQDIQMVQQLLKVRLFND	helix	0	1	1	1	1
NC038173.1	2,422-2,484	MLDQDIQMVQQLLMVRLFND	helix	0	0	1		20
K529109.1	2,426-2,488	MLDQDIQMVQQLLTVRLFND	helix	0	0	1		1
AY227469.1	479-541	MLDQDIQMV	no helix	0	0	0	15	40
MT259086.1	2,433-2,495	MLDQDIQVVQPLLMVRLFND	helix	0	0	2		10
NC050034.1	2,433-2,495	MLDQDIQVVQPLLRVRLFND	helix	2	0	2		1
NC050012.1	2,434-2,496	MLDQDIQVVQQLLMVRLFND	helix	0	0	2		1
MT264767.1	2,437-2,499	MLDQDIQVV	no helix	0	0	1		13
KR911789.1	2,450-2,512	MLDQDIQMVQPLLKVRLFND	helix	0	1	1		9
KU892777.1	2,388-2,450	MLDQDLPMVQPLLRVRLFND	helix max half	2	0	1		1
KU892782.1	2,393-2,455	MLDQDLQMVQPLLKVRLFND	helix	1	1	1		1
MN807611.1	2,406-2,468	MLDQDPPMVQKLLTVRLFND	helix max half	0	1	1		1
KU892787.1	2,396-2,458	MLDQDPQMVQPLFKVRLFND	helix max half	1	1	0		7
KU892764.1	2,408-2,470	MLDQDPQMVQPLFMVRLFND	helix	1	0	0		1
AF422909.1	481-543	MLDQDPQMVQPLLKVRLFBD	no helix	1	1	1		1
KU892767.1	2,398-2,460	MLDQDPQMVQPLLKVRLFDD	no helix	1	1	1		1
MN304800.1	2,162-2,224	MLDQDPQMVQPLLKVRLFND	helix	1	1	1		29
MG954075.1	2,399-2,461	MLDQDPQMVQQLLKVRLFND	helix	1	1	1		2
KU892788.1	2,401-2,463	MLDQDPQMV	no helix	0	0	0		1
LC642727.1	2,428-2,490	MLDQDTLMVQKLLKVRLFND	helix	0	2	1		1
MZ661224.1	971-1,033	MLDQDTLMVQQLLRARLFND	helix	2	0	0		1
NC053796.1	2,410-2,472	MLDQDTPMVQKLLKVRLFND	helix	0	2	1		1
KU892781.1	2,397-2,459	MLDQDTPMVQPLLKVRLFND	helix max half	1	1	1		4
KU940257.1	2,439-2,501	MLDQDTPTVQQLSKVRLFND	helix	1	1	0		1
NC038162.1	2,417-2,479	MLDQDTQMVKPLLMVRLFND	helix max half	1	1	1		1
MN304801.1	2,175-2,237	MLDQDTQMVQPLLKVRLFND	helix	1	1	1		22
AY227455.1	473-535	MLDQDTQMVQPLLMVRLFND	helix	1	0	1		6
AY227480.1	479-541	MLDQDTQMVQPLLTVRLFND	helix	1	0	1		1
AY227478.1	476-538	MLDQDTQMVQQLLMVRLFND	helix	1	0	1		1
AY227485.1	479-541	MLDQDTQMV	no helix	0	0	0		2
MT211954.1	2,430-2,492	MLDQDTQVV	no helix	0	0	0		1
KT834972.1	2,423-2,485	MLDQDVPMVQQLLMVRLFND	helix	0	0	1		1
NC069019.1	2,438-2,500	MLDQGIPMVQKLLMVRLFND	helix	0	1	1	1	3
							41	608

## Sheet: Table S5
Supplementary Table S5 | Comparison of SHLP6 peptide length between cold-adapted arctic land mammals and their (sub)tropical sister species									SHLP6 features of cold-adapted arctic land rodents and their tropic sister species (Cricetidae family)
No.	Family	Arctic land mammal	SHLP6 length (amino acids)	Tropical or subtropical sister species	SHLP6 length (amino acids)				No.	Actic rodent species	SHLP6 sequence (amino acids)	PTM	Tropic sister species	SHLP6 sequence (amino acids)	PTM
1	Bovidae	Bos primigenius	20	Bos taurus indicus	20				1	Alticola lemminus	MLDQDIPMVQQLLMVRLFND	SIM	Ototylomys phyllotis	MLDQDIPMV	no
2	Bovidae	Capra sibirica	20	Capra hircus	20				2	Alticola macrotis	MLDQDIPMVQQLLMVRLFND	SIM	Tylomys nudicaudus	MLDQDIPMV	no
3	Bovidae	Ovibos moschatus	20	Capricornis swinhoei	20				3	Alticola strelzovi	MLDQDIPMVQQLLMVRLFND	SIM	Isthmomys pirrensis	MLDQDIPMV	no
4	Bovidae	Ovis nivicola	20	Ammotragus lervia	20				4	Alticola tuvinicus	MLDQDIPMVQQLLMVRLFND	SIM	Hodomys alleni	MLDQDIPMVQKLLRVRLFND	K, SIM
5	Bovidae	Ovis dalli	20	Antidorcas marsupialis	20				5	Arvicola amphibius	MLDQDIPMVQQLLMVRLFND	SIM	Neotoma lepida	MLDQDIPMVQKLLMVRLFND	K, SIM
6	Camelidae	Vicugna pacos	20	Camelus dromedarius	20				6	Dicrostonyx groenlandicus	MLDQDIPMVQQLLMVRLFND	SIM	Peromyscus perfulvus	MLDQDIPMV	no
7	Canidae	Canis latrans	20	Canis simensis	20				7	Dicrostonyx hudsonius	MLDQDIPMVQQLLMVRLFND	SIM	Neotomodon alstoni	MLDQDIPMV	no
8	Canidae	Vulpes lagopus	20	Vulpes zerda	20				8	Dicrostonyx torquatus	MLDQDIPMVQQLLMVRLFND	SIM	Eothenomys inez	MLDQDIPMV	no
9	Cervidae	Rangifer tarandus	20	Mazama americana	20				9	Eolagurus luteus	MLDQDIPMV	no	Nephelomys childi	MLDQDIPVVQKLLKVRLFND	K, SIM
10	Cervidae	Alces alces	20	Okapia johnstoni	20				10	Lagurus lagurus	MLDQDIPMV	no	Neotoma mexicana	MLDQDIPMVQKLLMVRLFND	K, SIM
11	Cervidae	Cervus canadensis	20	Giraffa camelopardalis	20				11	Lasiopodomys brandtii	MLDQDIPMVQQLLMVRLFND	SIM	Microryzomys minutus	MLDQDIPMVQKLLKVRLFND	K, SIM
12	Cricetidae	Dicrostonyx groenlandicus	20	Peromyscus perfulvus	9				12	Lasiopodomys gregalis	MLDQDIPMVQQLLMVRLFND	SIM	Wiedomys cerradensis	MLDQDIPMV	no
13	Cricetidae	Dicrostonyx torquatus	20	Neotomodon alstoni	9				13	Lemmus trimucronatus	MLDQDIPMV	no	Oligoryzomys stramineus	MLDQDILMVQKLLKVRLFND	K, SIM
14	Cricetidae	Dicrostonyx hudsonius	20	Eothenomys inez	9				14	Microtus agrestis	MLDQDIPMVQQLLMVRLFND	SIM	Microtus kikuchii	MLDQDIPMVQQLLKVRLFND	K, SIM
15	Elephantidae	Mammuthus primigenius	20	Loxodonta africana	20				15	Myodes rutilus	MLDQDIPMVQQLLMVRLFND	SIM	Microtus cabrerae	MLDQDIPMVQQLLKVRLFND	K, SIM
16	Elephantidae	Mammut americanum	20	Loxodonta cyclotis	20				16	Myopus schisticolor	MLDQDIPMVQQLLMVRLFND	SIM	Handleyomys alfaroi	MLDQDTPMVQKLLKVRLFND	K, SIM
17	Leporidae	Lepus timidus	20	Lepus capensis	20				17	Synaptomys cooperi	MLDQDIPMVQKLLKVRLFND	K, SIM	Melanomys caliginosus	MLDQDIPMV	no
18	Mustelidae	Gulo gulo	20	Aonyx capensis	20					PTM: post-translational modification
19	Mustelidae	Enhydra lutris	20	Ictonyx striatus	20
20	Mustelidae	Martes americana	20	Mellivora capensis	20
21	Mustelidae	Mustela erminea	20	Poecilogale albinucha	20
22	Ursidae	Ursus maritimus	20	Ursus thibetanus	20
23	Hominidae	Homo sapiens	20	Pan paniscus	20
24	Hominidae	Homo sapiens	20	Pan troglodytes	20
			24		21/3

## Sheet: Table S6
Supplementary Table S6 | Distribution of SHLP6 size variants across mammalian orders
Mammalian order	Species with heterothermic phenotype of hibernation	SHLP6 length (amino acids)	Species with heterothermic phenotype of daily torpor	SHLP6 length (amino acids)
Primates	Cheirogaleus crossleyi	20	Galago moholi	20
	Cheirogaleus medius	20	Microcebus murinus	20
	Microcebus griseorufus	20	Microcebus myoxinus	20
			Microcebus ravelobensis	20
Carnivora	Meles meles	20	Mephitis mephitis	20
	Ursus americanus	20	Proteles cristata	20
	Ursus arctos	20	Taxidea taxus	20
Chiroptera	Barbastella barbastellus	20	Carollia perspicillata	20
	Chalinolobus gouldii	20	Glossophaga soricina	20
	Corynorhinus /Plecotus rafinesquii	20	Macroglossus minimus	20
	Eptesicus fuscus	20	Megaloglossus woermanni	20
	Hipposideros terasensis	20	Nycteris thebaica	20
	Lasiurus borealis	20	Nyctimene albiventer	20
	Lasiurus cinereus	20	Scotophilus dinganii	20
	Miniopterus schreibersii	20	Scotophilus mhlanganii	unknown
	Mops condylurus	20	Sturnira lilium	20
	Myotis adversus	9	Syconycteris australis	20
	Myotis lucifugus	20
	Myotis myotis	20
	Myotis nattereri	20
	Myotis velifer	20
	Nyctalus noctula	20
	Nyctophilus bifax	unknown
	Nyctophilus geoffroyi	20
	Nyctophilus gouldi	20
	Pipistrellus pipistrellus	20
	Pipistrellus subflavus	20
	Plecotus auritus	20
	Rhinolophus ferrumequinum	20
	Rhinolophus hipposideros	20
	Rhinopoma microphyllum	unknown
	Tadarida aegyptiaca	20
	Tadarida brasiliensis	20
	Tadarida teniotis	20
	Vespadelus vulturnus	unknown
Eulipotyphla	Atelerix algirus	unknown	Crocidura flavescens	20
	Atelerix frontalis	unknown	Crocidura leucodon	20
	Erinaceus europaeus	9	Crocidura russula	20
			Crocidura suaveolens	20
			Notiosorex crawfordi	20
			Sorex sinuosus	20
			Suncus etruscus	20
Xenarthra	Zaedyus pichiy	20
Afrosoricida	Amblysomus hottentotus	20	Geogale aurita	unknown
	Echinops telfairi	20	Microgale dobsoni	unknown
	Setifer setosus	unknown	Petrosaltator rozeti	20
	Tenrec ecaudatus	20
Macroscelidea	Elephantulus edwardii	20	Macroscelides proboscideus	20
	Elephantulus myurus	20	Elephantulus rupestris	20
Diprotodontia	Acrobates pygmaeus	20	Tarsipes rostratus	20
	Burramys parvus	20	Petaurus breviceps	9
	Cercartetus concinnus	20
	Cercartetus lepidus	unknown
	Cercartetus nanus	unknown
Microbiotheria	Dromiciops gliroides	9
Dasyuromorphia			Antechinomys laniger	20
			Antechinus flavipes	20
			Antechinus stuartii	20
			Dasycercus cristicauda/blythi	20
			Dasykaluta rosamondae	20
			Dasyuroides byrnei	20
			Dasyurus geoffroii	20
			Dasyurus hallucatus	20
			Dasyurus viverrinus	20
			Myrmecobius fasciatus	9
			Ningaui yvonnae	20
			Planigale gilesi	20
			Planigale ingrami	20
			Planigale maculata	20 and 9
			Planigale tenuirostris	20
			Pseudantechinus macdonnellensis	20
			Sminthopsis crassicaudata	20
			Sminthopsis douglasi	20
			Sminthopsis macroura	20
			Sminthopsis murina	20
			Sminthopsis ooldea	20
Didelpimorphia			Gracilinanus agilis	20
			Marmosa microtarsus	unknown
			Thylamys elegans	20
Grey highlight: orders without the short SHLP6 variant
